# Supplementary material for: Method for the Determination of Ammonia in Mainstream Cigarette Smoke Using Ion Chromatography
Source: PLoS One. 2016 Jul 14;11(7):e0159126. doi: 10.1371/journal.pone.0159126 (PMC4944940; doi:10.1371/journal.pone.0159126)
Supplement: S1 Table — (XLSX) [file pone.0159126.s001.xlsx]

## Sheet: Sheet1
Brand Number	Average (n = 7) Total Ammonia in Smoke ISO (µg/cig)	Standard Deviation	Average (n = 7) Total Ammonia in Smoke CI (µg/cig)	Standard Deviation
1	15.3924	2.4	39.49	4.97
2	14.2434	1.69	58.4809	5.09
3	20.6097	3.66	70.3198	3.4
4	9.50529	1.56	46.8512	5.68
5	15.2537	2.09	48.517	3.06
6	15.9083	1.54	46.2451	6.86
7	14.4333	1.7	53.7024	12.7
8	13.7446	1.45	46.1698	5.15
9	18.5459	3.16	52.4674	5.92
10	10.4198	1.79	55.9361	2.84
11	1.32014	0.19	42.3	5.18
12	14.2551	2.52	50.2697	5.21
13	8.39407	1.29	42.75	6.53
14	8.48843	1.63	38.86	4.85
15	19.1962	2.65	65.0968	12.4
16	18.9919	2.46	66.321	8.9
17	14.5384	1.7	55.0722	3.89
18	14.162	1.65	56.8429	7.44
19	16.7342	2.89	53.7296	4.38
20	17.2612	3.09	49.6396	5.56
21	20.2308	3.6	45.1539	4.62
22	13.4485	1.01	38.0124	3.61
23	21.8696	2.58	64.4906	10.3
24	21.3391	2.37	62.6615	5.24
25	23.3695	4.37	60.9294	7.89
26	22.9683	3.21	66.9959	8.98
27	19.1788	2.92	62.3866	7.09
28	9.79793	1.47	45.6286	6.94
29	9.54279	1.11	43.47	6.96
30	12.695	1.47	57.0779	5.72
31	12.3327	2.05	50.3921	3.38
32	11.4428	1.86	50.5013	5.48
33	18.6879	2.81	56.1491	5.1
34	18.689	2.34	44.0264	3.63
35	22.0278	1.4	53.1424	7.07
36	3.22729	0.52	42.54	5.64
37	12.5279	0.99	45.9284	6.76
38	11.9088	2.03	53.9415	6.62
39	10.8049	0.83	47.8729	4.81
40	12.6656	2.46	42.2175	4.5
41	19.9661	3.01	56.3517	6.67
42	7.45764	1.33	40.4537	2.47
43	6.23786	0.76	54.6377	6.4
44	13.5797	2.01	41.3034	3.13
45	11.8429	1.5	46.4068	7.45
46	14.6904	2.61	54.218	4.55
47	15.4162	2.09	46.4851	5.25
48	21.1488	2.98	55.5551	5.66
49	8.25093	1.64	43.6006	7.44
50	21.4446	3.48	60.0481	8.43
