# Supplementary material for: Method for the Determination of Ammonia in Mainstream Cigarette Smoke Using Ion Chromatography
Source: PLoS One. 2016 Jul 14;11(7):e0159126. doi: 10.1371/journal.pone.0159126 (PMC4944940; doi:10.1371/journal.pone.0159126)
Supplement: S2 Table — (XLSX) [file pone.0159126.s002.xlsx]

## Sheet: Sheet1
Cigarette Type	ISO/CI	NH3 on pad/cig (µg/cig)	NH3 in bag (µg/cig)	Total NH3 (µg/cig)
3R4F	CI	32.542	15.045	47.587
3R4F	CI	39.962	16.8895	56.8515
3R4F	CI	39.352	14.668	54.02
3R4F	CI	40.644	14.7	55.344
3R4F	CI	46.034	16.328	62.362
3R4F	CI	43.044	17.676	60.72
3R4F	CI	41.702	19.714	61.416
3R4F	CI	38.716	16.406	55.122
3R4F	CI	40.038	22.742	62.78
3R4F	CI	40.662	22.696	63.358
3R4F	CI	46.88	22.382	69.262
3R4F	CI	37.7	19.855	57.555
3R4F	CI	33.424	17.7325	51.1565
3R4F	CI	40.858	16.428	57.286
3R4F	CI	33.9	17.029	50.929
3R4F	CI	34.448	18.522	52.97
3R4F	CI	41.4	20.4385	61.8385
3R4F	CI	47.39	24.9685	72.3585
3R4F	CI	34.732	21.163	55.895
3R4F	CI	37.758	20.7325	58.4905
3R4F	CI	22.818	12.2445	35.0625
3R4F	CI	25.066	12.0615	37.1275
3R4F	CI	34.642	21.7875	56.4295
3R4F	CI	34.146	20.441	54.587
3R4F	CI	34.456	12.909	47.365
3R4F	CI	29.162	13.3475	42.5095
3R4F	CI	27.418	16.7345	44.1525
3R4F	CI	26.9	13.7955	40.6955
3R4F	CI	27.824	15.334	43.158
3R4F	CI	29.672	20.0425	49.7145
3R4F	CI	27.1	16.741	43.841
3R4F	CI	29.044	16.536	45.58
3R4F	CI	30.182	15.8435	46.0255
3R4F	CI	31.874	19.1805	51.0545
3R4F	CI	37.306	19.6045	56.9105
3R4F	CI	29.448	16.1395	45.5875
3R4F	CI	38.128	17.4445	55.5725
3R4F	CI	27.618	17.0965	44.7145
3R4F	CI	28.274	15.9095	44.1835
3R4F	CI	32.682	15.5605	48.2425
3R4F	CI	26.232	13.773	40.005
3R4F	CI	28.482	13.3065	41.7885
3R4F	CI	25.096	16.8185	41.9145
3R4F	ISO	12.158	5.379	17.537
3R4F	ISO	14.63	5.492	20.122
3R4F	ISO	12.638	5.562	18.2
3R4F	ISO	12.272	5.101	17.373
3R4F	ISO	17.38	5.793	23.173
3R4F	ISO	16.522	5.2055	21.7275
3R4F	ISO	12.938	5.207	18.145
3R4F	ISO	15.262	4.644	19.906
3R4F	ISO	12.718	6.424	19.142
3R4F	ISO	8.56	6.6055	15.1655
3R4F	ISO	11.264	4.4935	15.7575
3R4F	ISO	13.982	5.7395	19.7215
3R4F	ISO	11.12	5.442	16.562
3R4F	ISO	10.932	4.216	15.148
3R4F	ISO	12.034	4.4215	16.4555
3R4F	ISO	9.93	5.1335	15.0635
3R4F	ISO	10.392	3.2885	13.6805
3R4F	ISO	11.544	5.2315	16.7755
3R4F	ISO	14.66	6.4995	21.1595
3R4F	ISO	14.728	5.6455	20.3735
3R4F	ISO	12.12	2.885	15.005
3R4F	ISO	14.684	4.6435	19.3275
3R4F	ISO	11.312	4.5965	15.9085
3R4F	ISO	9.282	3.0445	12.3265
3R4F	ISO	12.244	3.673	15.917
3R4F	ISO	9.66	3.3605	13.0205
3R4F	ISO	7.876	1.1675	9.0435
3R4F	ISO	7.572	2.9185	10.4905
3R4F	ISO	8.602	3.4745	12.0765
3R4F	ISO	9.364	3.805	13.169
3R4F	ISO	8.378	3.9105	12.2885
3R4F	ISO	3.942	2.101	6.043
3R4F	ISO	7.926	4.14	12.066
3R4F	ISO	6.686	2.87	9.556
